# Supplementary material for: Assessment of Diagnosis, Prognosis and Immune Infiltration Response to the Expression of the Ferroptosis-Related Molecule HAMP in Clear Cell Renal Cell Carcinoma
Source: Int J Environ Res Public Health. 2023 Jan 4;20(2):913. doi: 10.3390/ijerph20020913 (PMC9858726; doi:10.3390/ijerph20020913)
Supplement: Supplementary file 1 [file ijerph-20-00913-s001.zip]

Archive with 1 entries (1 files):
- ijerph-2056076-supplementary.pdf
